# Supplementary material for: MIR29A Impedes Metastatic Behaviors in Hepatocellular Carcinoma via Targeting LOX, LOXL2, and VEGFA
Source: Int J Mol Sci. 2021 Jun 1;22(11):6001. doi: 10.3390/ijms22116001 (PMC8199573; doi:10.3390/ijms22116001)
Supplement: Supplementary file 1 [file ijms-22-06001-s001.zip]

Archive with 2 entries (2 files):
- Supplementay Figures.pdf
- Supplementary File1_OMCD_Absolute data view_MIR29A to MIR16.xlsx
